# Supplementary material for: Importance of building a digital species index (spindex) for entomology collections: A case study, results and recommendations
Source: Biodivers Data J. 2020 Dec 23;8:e58310. doi: 10.3897/BDJ.8.e58310 (PMC7773715; doi:10.3897/BDJ.8.e58310)
Supplement: Supplementary material 1 — Supplementary Table 1 [file bdj-08-e58310-s001.xlsx]

## Sheet: Sheet1
Collection Name	Estimated Specimens	Species Inventory	Completedness	Location Database	Link
Smithsonian Institution, National Museum of Natural History, Entomology	35000000	Yes	Partial	N/A	https://collections.nmnh.si.edu/search/ento/
American Museum of Natural History, Invertebrate Zoology	18000000	Yes	Partial	N/A	https://www.amnh.org/research/invertebrate-zoology
California Academy of Sciences, Entomology Collection	17000000	Yes	Partial	N/A	https://monarch.calacademy.org/collections/misc/collprofiles.php?collid=17
Canadian National Collection of Insects, Arachnids and Nematodes	17000000	Yes	Partial	N/A	https://cnc.agr.gc.ca/taxonomy/TaxonMain.php
Field Museum of Natural History, Collection of Insects, Arachnids, and Myriapods	15000000	Yes	Partial	N/A	https://collections-zoology.fieldmuseum.org/list?f%5B0%5D=ss_CatCatalog%3A%22Insects%22
Bernice P. Bishop Museum, Insect Collection	14000000	Yes	Partial	N/A	https://scan-bugs.org/portal/collections/misc/collprofiles.php?collid=175
Carnegie Museum of Natural History, Invertebrate Zoology Collection	13000000	Yes	Partial	N/A	https://www.invertebratezoology.org/IZDB/Search_iz.asp
Florida State Collection of Arthropods	11000000	Yes	Partial	N/A	https://www.fdacs.gov/Divisions-Offices/Plant-Industry/Florida-State-Collection-of-Arthropods/Explore-the-Collection
McGuire Center for Lepidoptera & Biodiversity	9000000	Yes	Partial	N/A	https://www.floridamuseum.ufl.edu/index.php/mcguire/home/
Wisconsin Insect Research Collection	8000000	Yes	Partial	N/A	http://labs.russell.wisc.edu/wirc/
Harvard University Museum of Comparative Zoology Entomology Collection	8000000	Yes	Partial	N/A	https://mczbase.mcz.harvard.edu/
University of California Davis, Bohart Museum of Entomology	8000000	Yes	Partial	N/A	http://museums.ucdavis.edu/bohart.aspx
Ohio State University, C.A. Triplehorn Insect Collection	7500000	Yes	Partial	N/A	https://mbd-p.asc.ohio-state.edu/
Cornell University, Insect Collection	7000000	Yes	Partial	N/A	https://cuic.entomology.cornell.edu/projects/insect-images/
Illinois Natural History Survey, Insect Collection	7000000	Yes	Partial	N/A	https://insect.inhs.illinois.edu/
University of Missouri, Enns Entomology Museum	7000000	Yes	Complete	No	https://invertnet.org
Los Angeles County Museum Entomology Collection	6000000	Yes	Complete	Complete	https://collections.nhm.org/entomology/
University of California Berkeley Essig Museum of Entomology Research	5000000	Yes	Complete	Partial	https://essigdb.berkeley.edu/cgi/eme_species_query_form
University of Kansas, Biodiversity Institute, Entomological Collection	5000000	Yes	Partial	N/A	https://biodiversity.ku.edu/node/1095/
University of Michigan, Museum of Zoology, Insect Division	4500000	Yes	Partial	N/A	https://quod.lib.umich.edu/i/insect2ic?page=index
University of Minnesota, Insect Collection	4035000	Yes	Partial	N/A	https://scan-bugs.org/portal/collections/misc/collprofiles.php?collid=79
University of California, Riverside, Entomology Research Museum	4000000	Yes	Partial	N/A	https://entmuseum.ucr.edu/
Academy of Natural Sciences, Entomology Collection	4000000	Yes	Complete	Complete	http://symbiont.ansp.org/entomology/
Colorado State University, C.P. Gillette Museum of Arthropod Diversity,	4000000	Yes	Partial	N/A	https://agbio.agsci.colostate.edu/gillette-museum/
University of Guelph, The Centre for Biodiversity Genomics	3500000	Yes	Partial	N/A	http://www.uoguelph.ca/debu/index.htm
